# Supplementary material for: β-Sitosterol alleviates the malignant phenotype of hepatocellular carcinoma cells via inhibiting GSK3B expression
Source: Hum Cell. 2024 May 30;37(4):1156–69. doi: 10.1007/s13577-024-01081-y (PMC11194219; doi:10.1007/s13577-024-01081-y)
Supplement: Supplementary file 2 — Supplementary file2 (XLSX 15 KB) [file 13577_2024_1081_MOESM2_ESM.xlsx]

## Sheet: GSE112790_GSK3B
Supplementary Material_2. The raw data of GSK3B gene expression in GSE112790 dateset
Sample	GSK3B expression	Tissues
GSM3083512	5.60626	Normal
GSM3083513	5.40851	Normal
GSM3083514	5.4057	Normal
GSM3083515	5.79456	Normal
GSM3083516	5.75235	Normal
GSM3083517	5.57757	Normal
GSM3083518	5.65499	Normal
GSM3083519	5.52338	Normal
GSM3083520	5.63243	Normal
GSM3083521	5.74669	Normal
GSM3083522	5.95755	Normal
GSM3083523	5.83217	Normal
GSM3083524	5.62868	Normal
GSM3083525	5.51069	Normal
GSM3083526	5.56864	Normal
GSM3083527	6.14051	HCC
GSM3083528	5.68259	HCC
GSM3083529	6.20221	HCC
GSM3083530	5.9634	HCC
GSM3083531	6.11356	HCC
GSM3083532	6.1191	HCC
GSM3083533	5.89334	HCC
GSM3083534	6.27179	HCC
GSM3083535	5.80714	HCC
GSM3083536	5.79713	HCC
GSM3083537	5.99567	HCC
GSM3083538	5.87253	HCC
GSM3083539	6.25883	HCC
GSM3083540	6.53752	HCC
GSM3083541	5.75656	HCC
GSM3083542	6.15686	HCC
GSM3083543	6.11922	HCC
GSM3083544	5.77917	HCC
GSM3083545	5.70001	HCC
GSM3083546	5.80732	HCC
GSM3083547	6.07382	HCC
GSM3083548	5.71119	HCC
GSM3083549	6.08548	HCC
GSM3083550	6.01217	HCC
GSM3083551	5.96474	HCC
GSM3083552	6.08492	HCC
GSM3083553	5.90164	HCC
GSM3083554	5.99516	HCC
GSM3083555	6.6298	HCC
GSM3083556	5.70262	HCC
GSM3083557	5.97522	HCC
GSM3083558	6.3403	HCC
GSM3083559	6.07139	HCC
GSM3083560	6.32706	HCC
GSM3083561	5.73374	HCC
GSM3083562	5.82785	HCC
GSM3083563	6.17667	HCC
GSM3083564	5.78715	HCC
GSM3083565	6.078	HCC
GSM3083566	6.18098	HCC
GSM3083567	6.11628	HCC
GSM3083568	6.03893	HCC
GSM3083569	6.29207	HCC
GSM3083570	5.71246	HCC
GSM3083571	6.46809	HCC
GSM3083572	5.89035	HCC
GSM3083573	6.36468	HCC
GSM3083574	5.84254	HCC
GSM3083575	6.03803	HCC
GSM3083576	6.187	HCC
GSM3083577	6.11321	HCC
GSM3083578	6.05276	HCC
GSM3083579	6.05914	HCC
GSM3083580	6.08443	HCC
GSM3083581	5.89609	HCC
GSM3083582	6.07547	HCC
GSM3083583	5.50533	HCC
GSM3083584	6.03289	HCC
GSM3083585	6.03629	HCC
GSM3083586	6.44264	HCC
GSM3083587	5.87715	HCC
GSM3083588	5.75143	HCC
GSM3083589	5.99251	HCC
GSM3083590	6.18644	HCC
GSM3083591	5.99877	HCC
GSM3083592	6.17666	HCC
GSM3083593	6.10346	HCC
GSM3083594	6.01303	HCC
GSM3083595	5.90091	HCC
GSM3083596	6.17921	HCC
GSM3083597	5.87109	HCC
GSM3083598	6.07082	HCC
GSM3083599	6.02173	HCC
GSM3083600	6.24095	HCC
GSM3083601	5.96092	HCC
GSM3083602	5.97437	HCC
GSM3083603	6.26518	HCC
GSM3083604	6.45473	HCC
GSM3083605	6.10798	HCC
GSM3083606	6.05261	HCC
GSM3083607	6.04952	HCC
GSM3083608	6.31599	HCC
GSM3083609	6.05213	HCC
GSM3083610	5.95077	HCC
GSM3083611	6.31304	HCC
GSM3083612	6.28734	HCC
GSM3083613	5.37602	HCC
GSM3083614	5.79988	HCC
GSM3083615	5.67264	HCC
GSM3083616	5.19775	HCC
GSM3083617	4.95445	HCC
GSM3083618	5.77443	HCC
GSM3083619	5.65153	HCC
GSM3083620	5.70808	HCC
GSM3083621	5.67233	HCC
GSM3083622	5.96019	HCC
GSM3083623	5.73134	HCC
GSM3083624	5.68069	HCC
GSM3083625	5.95121	HCC
GSM3083626	6.01107	HCC
GSM3083627	5.88471	HCC
GSM3083628	5.64936	HCC
GSM3083629	5.67387	HCC
GSM3083630	6.32034	HCC
GSM3083631	6.27108	HCC
GSM3083632	5.81619	HCC
GSM3083633	6.37419	HCC
GSM3083634	5.88473	HCC
GSM3083635	5.78543	HCC
GSM3083636	6.04715	HCC
GSM3083637	5.77369	HCC
GSM3083638	5.70916	HCC
GSM3083639	6.0311	HCC
GSM3083640	5.83425	HCC
GSM3083641	5.67641	HCC
GSM3083642	5.83058	HCC
GSM3083643	6.25798	HCC
GSM3083644	5.43195	HCC
GSM3083645	5.93263	HCC
GSM3083646	5.73169	HCC
GSM3083647	6.02427	HCC
GSM3083648	5.77044	HCC
GSM3083649	6.1954	HCC
GSM3083650	6.24033	HCC
GSM3083651	5.75827	HCC
GSM3083652	5.83892	HCC
GSM3083653	5.71291	HCC
GSM3083654	6.46062	HCC
GSM3083655	5.98351	HCC
GSM3083656	6.30427	HCC
GSM3083657	6.17962	HCC
GSM3083658	5.91287	HCC
GSM3083659	5.87306	HCC
GSM3083660	6.08554	HCC
GSM3083661	6.25431	HCC
GSM3083662	6.26524	HCC
GSM3083663	5.94298	HCC
GSM3083664	5.82892	HCC
GSM3083665	5.87202	HCC
GSM3083666	5.90264	HCC
GSM3083667	5.768	HCC
GSM3083668	6.04456	HCC
GSM3083669	5.96174	HCC
GSM3083670	5.79303	HCC
GSM3083671	5.89813	HCC
GSM3083672	5.99094	HCC
GSM3083673	6.06768	HCC
GSM3083674	5.91347	HCC
GSM3083675	6.31424	HCC
GSM3083676	5.9639	HCC
GSM3083677	5.88773	HCC
GSM3083678	6.19491	HCC
GSM3083679	5.72747	HCC
GSM3083680	5.161	HCC
GSM3083681	6.77078	HCC
GSM3083682	5.69802	HCC
GSM3083683	6.27592	HCC
GSM3083684	6.21149	HCC
GSM3083685	6.04675	HCC
GSM3083686	6.3715	HCC
GSM3083687	6.48339	HCC
GSM3083688	6.1832	HCC
GSM3083689	6.5885	HCC
GSM3083690	5.96647	HCC
GSM3083691	6.18283	HCC
GSM3083692	6.11831	HCC
GSM3083693	6.09919	HCC
GSM3083694	5.80242	HCC
GSM3083695	6.36808	HCC
GSM3083696	5.7858	HCC
GSM3083697	5.90303	HCC
GSM3083698	6.17259	HCC
GSM3083699	5.96772	HCC
GSM3083700	5.70113	HCC
GSM3083701	5.83229	HCC
GSM3083702	5.71841	HCC
GSM3083703	6.16548	HCC
GSM3083704	5.91099	HCC
GSM3083705	5.9098	HCC
GSM3083706	6.56482	HCC
GSM3083707	5.90085	HCC
GSM3083708	5.92813	HCC
GSM3083709	6.36164	HCC
